# Supplementary material for: Novel Bi-Specific Immuno-Modulatory Tribodies Potentiate T Cell Activation and Increase Anti-Tumor Efficacy
Source: Int J Mol Sci. 2022 Mar 23;23(7):3466. doi: 10.3390/ijms23073466 (PMC8998846; doi:10.3390/ijms23073466)
Supplement: Supplementary file 1 [file ijms-23-03466-s001.zip]

Archive with 1 entries (1 files):
- ijms-1638293-supplementary.pdf
